# Supplementary material for: Quaternary low-temperature serpentinization and carbonation in the New Caledonia ophiolite
Source: Sci Rep. 2023 Nov 8;13:19413. doi: 10.1038/s41598-023-46691-y (PMC10632469; doi:10.1038/s41598-023-46691-y)
Supplement: Supplementary file 1 — Supplementary Information 1. [file 41598_2023_46691_MOESM1_ESM.xlsx]

## Sheet: Magnetite
Magnetite GP	wt. %
Comment	NC1 _2 Line 001	NC1 _2 Line 002	NC1 _2 Line 003	NC1 _2 Line 004	NC1 _2 Line 005	NC1 _2 Line 006	NC1 _2 Line 007	NC1 _2 Line 008	NC1 _2 Line 009	NC1 _2 Line 010	NC1 _2 Line 011	NC1 _2 Line 012	NC1 _2 Line 013	NC1 _2 Line 014	NC1 _2 Line 015	NC1 _2 Line 016	NC1 _2 Line 017	NC1 _2 Line 018	NC1 _2 Line 019	NC1 _2 Line 020	NC1 _2 Line 021	NC1 _2 Line 022	NC1 _2 Line 023	NC1 _2 Line 024	NC1 _2 Line 025	NC1 _2 Line 026	NC1 _2 Line 027	NC1 _2 Line 028	NC1 _2 Line 029	NC1 _2 Line 030	NC1 _2 Line 031	NC1 _2 Line 032	NC1 _2 Line 033	NC1 _2 Line 034	NC1 _2 Line 035	NC1 _2 Line 036	NC1 _2 Line 037	NC1 _2 Line 038	NC1 _2 Line 039	NC1 _2 Line 040	NC1 _2 Line 041	NC1 _2 Line 042	NC1 _2 Line 043	NC1 _2 Line 044	NC1 _2 Line 045	NC1 _2 Line 046	NC1 _2 Line 047	NC1 _2 Line 048	NC1 _2 Line 049
SiO2	0.1648	0.1751	0.1851	0.1528	0.1444	0.1441	0.1489	0.1158	0.1103	0.1059	0.1103	0.1003	0.1075	0.0974	0.0979	0.0943	0.088	0.1356	0.138	0.1255	0.1317	0.1268	0.1279	0.1394	0.1344	0.2507	0.136	0.124	0.123	0.1055	0.0931	0.1076	0.1036	0.1546	0.1319	0.1295	0.1546	0.1325	0.1732	0.1232	0.1525	0.1394	0.1321	0.1135	0.1125	0.1067	0.1054	0.1047	0.0909
TiO2	0	0	0	0	0	0	0	0.0055	0.0023	0	0	0	0	0.0022	0.0131	0.0048	0.0037	0	0.0022	0	0	0	0	0.0016	0.0021	0	0	0	0.0005	0	0	0	0	0.0047	0	0	0	0.0027	0	0.0088	0	0	0	0	0	0	0.0039	0.0034	0.0024
Al2O3	0	0.0022	0.0011	0.0105	0.0018	0	0.0067	0	0	0	0	0	0	0	0	0	0	0	0.0008	0	0	0	0.0206	0	0.0011	0	0	0	0	0.0238	0	0	0	0.0045	0	0	0	0	0	0	0	0	0	0.0056	0	0	0.0357	0	0
FeO	87.8662	87.8086	87.5421	86.7665	87.014	86.4534	85.615	85.7995	86.5403	86.668	86.4954	86.8268	87.0381	86.9162	86.9146	86.8615	86.2971	89.2296	89.0586	89.3652	89.5665	89.4814	89.2059	89.1086	88.8227	88.1335	88.5727	88.5874	88.5207	89.0885	89.5125	89.2337	89.1367	88.171	89.2286	89.2234	88.6715	88.9378	89.0727	89.3833	89.2746	89.2629	88.2598	87.0799	86.4921	87.6034	86.52	87.371	87.0508
MnO	0.6614	1.5054	1.9459	2.7584	2.7667	2.8942	3.6119	3.8378	3.1888	3.0017	3.31	3.2982	2.8363	2.8126	2.6363	2.7405	3.1802	1.0632	1.1035	1.0648	1.0945	1.0203	1.1437	1.212	1.3774	1.3702	1.5663	1.4791	1.6506	0.5406	0.3299	0.3971	0.5276	1.3179	0.8219	0.7909	1.1084	0.794	0.9269	0.6563	0.8395	0.7814	1.8491	2.7834	3.2528	2.4384	3.6229	2.6688	2.9469
MgO	0.7998	0.6153	0.6123	0.5357	0.5154	0.5149	0.4797	0.555	0.7202	0.6181	0.4921	0.5005	0.4223	0.557	0.4799	0.5475	0.3892	0.448	0.4666	0.4482	0.443	0.4521	0.5342	0.514	0.5983	0.6728	0.5745	0.6184	0.604	0.9179	0.9525	0.9765	0.9381	0.7459	0.8772	0.8485	0.7572	0.8374	0.7991	0.9012	0.8132	0.8399	0.6496	0.4751	0.4912	0.667	0.4528	0.6012	0.509
Cr2O3	0.014	0.0128	0	0.0017	0	0.0058	0.0078	0	0.0005	0.0102	0.0006	0.0061	0	0.0021	0	0	0.0124	0	0.0043	0	0	0.004	0	0	0.0082	0.0075	0.0015	0	0	0	0.0131	0	0	0.0047	0.0056	0	0.0051	0.0075	0	0.0076	0.0055	0	0	0	0.0004	0.0025	0.0015	0	0.0087
NiO	2.067	1.6746	1.7199	1.5162	1.492	1.6265	1.7929	1.3931	1.1596	1.1311	1.288	1.2936	1.3017	1.3272	1.382	1.5294	1.5148	0.9945	0.9959	0.9529	0.9873	1.0183	1.0579	1.0134	1.2009	1.2023	1.072	0.9868	1.0424	0.9029	0.7426	0.8129	0.8534	0.8892	0.6719	0.6814	0.8248	0.688	0.6687	0.6437	0.7409	0.6883	0.8851	1.0419	1.1227	0.9794	1.1608	0.9815	1.0242
CoO	0.2356	0.1731	0.1574	0.1569	0.1616	0.1904	0.1696	0.1521	0.1455	0.1504	0.1791	0.1507	0.1763	0.2231	0.189	0.2389	0.1784	0.1436	0.1728	0.1549	0.145	0.1435	0.1507	0.1479	0.1642	0.1604	0.1505	0.14	0.1441	0.1629	0.1626	0.1665	0.1635	0.1475	0.1436	0.1675	0.1568	0.1583	0.1599	0.1548	0.1847	0.1707	0.1594	0.1736	0.1713	0.168	0.1424	0.1676	0.144
V2O3	0.0041	0	0	0.0012	0.0056	0	0.002	0.0017	0	0	0.0048	0	0	0.0039	0	0	0	0.0053	0.0034	0	0	0	0	0.004	0	0.0001	0.0014	0.0024	0	0	0.0031	0	0	0	0	0	0	0	0.0046	0	0	0.0056	0.0047	0.0004	0.0053	0	0	0	0
ZnO	0.0255	0.0434	0.0627	0.0486	0.0554	0.0511	0.07	0.073	0.0515	0.0317	0.0431	0.0517	0.0633	0.0578	0.0499	0.0519	0.0735	0.0177	0.001	0.0056	0.0173	0.0204	0.0207	0.0332	0.0138	0.0262	0.0473	0	0.0366	0.0025	0.0139	0.0002	0	0.0117	0.0243	0.0105	0.014	0.0086	0.0336	0.0126	0.0152	0.005	0.0524	0.0574	0.0527	0.0481	0.068	0.0575	0.0731
Total	91.8384	92.0105	92.2265	91.9485	92.1569	91.8804	91.9045	91.9335	91.919	91.7171	91.9234	92.2279	91.9455	91.9995	91.7627	92.0688	91.7373	92.0375	91.9471	92.1171	92.3853	92.2668	92.2616	92.1741	92.3231	91.8237	92.1222	91.9381	92.1219	91.7446	91.8233	91.6945	91.7229	91.4517	91.905	91.8517	91.6924	91.5668	91.8387	91.8915	92.0261	91.8932	91.9922	91.7308	91.701	92.0135	92.1134	91.9557	91.85
Magnetite GR2H	wt. %
Comment	GR2H_mgtveins1 Line 001	GR2H_mgtveins1 Line 002	GR2H_mgtveins1 Line 003	GR2H_mgtveins1 Line 004	GR2H_mgtveins1 Line 005	GR2H_mgtveins1 Line 006	GR2H_mgtveins2 Line 001	GR2H_mgtveins2 Line 002	GR2H_mgtveins2 Line 003	GR2H_mgtveins2 Line 004	GR2H_mgtveins2 Line 005	GR2H_mgtveins2 Line 006	GR2H_mgtveins3 Line 001	GR2H_mgtveins3 Line 002	GR2H_mgtveins3 Line 003	GR2H_mgtveins3 Line 004	GR2H_mgtveins5	GR2H_mgtveins5b	GR2H_mgtveins6	GR2H_mgtveinsprofil5 Line 001	GR2H_mgtveinsprofil5 Line 002	GR2H_mgtveinsprofil5 Line 003	GR2H_mgtveinsprofil5 Line 004	GR2H_mgtveinsprofil5 Line 005	GR2H_mgtveinsprofil5 Line 006	GR2H_mgtveinsprofil5 Line 007	GR2H_mgtveinsprofil5 Line 008	GR2H_mgtveinsprofil5 Line 009	GR2H_mgtveinsprofil5 Line 010	GR2H_mgtveinsprofil5 Line 011	GR2H_mgtveinsprofil5 Line 012	GR2H_mgtveinsprofil5 Line 013	GR2H_mgtveinsprofil5 Line 014	GR2H_mgtveinsprofil5 Line 015	GR2H_mgtveinsprofil5 Line 016	GR2H_mgtveinsprofil5 Line 017	GR2H_mgtveinsprofil5 Line 018	GR2H_mgtveinsprofil5 Line 019	GR2H_mgtveinsprofil5 Line 020	P3S4_mgtveinsprofil9 Line 001	P3S4_mgtveinsprofil9 Line 002	P3S4_mgtveinsprofil9 Line 003	P3S4_mgtveinsprofil9 Line 004	P3S4_mgtveinsprofil9 Line 005	P3S4_mgtveinsprofil9 Line 006	P3S4_mgtveinsprofil9 Line 007	P3S4_mgtveinsprofil9 Line 008	P3S4_mgtveinsprofil9 Line 009	P3S4_mgtveinsprofil9 Line 010
SiO2	0.3978	0.3184	0.2994	0.2715	0.3148	0.304	0.2573	0.1388	0.1758	0.3351	0.2846	0.1304	0.1882	0.3062	0.3784	0.1916	0.3163	0.2387	0.2073	0.185	0.1372	0.153	0.2212	0.1585	0.1728	0.1574	0.2851	0.2082	0.1794	0.1862	0.1275	0.1644	0.2533	0.2217	0.2076	0.2083	0.2221	0.1883	0.2792	0.2607	0.2248	0.259	0.258	0.1493	0.2943	0.1996	0.1819	0.3016	0.3171
TiO2	0.0139	0.0077	0.0138	0.0123	0.0144	0.0215	0	0	0.0002	0.0004	0.0026	0.0005	0.0044	0.0045	0.0079	0.0046	0.0117	0.0136	0.027	0.0328	0.0261	0.0328	0.0374	0.0335	0.0375	0.0316	0.0331	0.0278	0.0227	0.0256	0.0197	0.0238	0.0293	0.0258	0.0365	0.0372	0.038	0.0331	0.0616	0.0281	0.0256	0.0276	0.0218	0.0132	0.0181	0.0119	0.0078	0.0099	0.0145
Al2O3	0	0.0036	0	0.0009	0	0	0.0003	0.0025	0.0007	0	0	0	0	0	0	0.0016	0	0	0	0.0023	0.0022	0.0012	0	0.0005	0	0.0008	0.0014	0.0009	0	0.0004	0.0014	0	0.0021	0.0025	0	0.0024	0.0001	0.0008	0.0037	0.0026	0.0003	0	0.0002	0.0011	0	0	0	0.0006	0.0021
FeO	88.6648	89.4951	88.867	89.2085	88.7269	86.8996	91.8104	91.9587	91.4202	91.8049	91.543	91.1706	90.7212	90.5393	90.0652	90.607	90.3053	90.4501	90.8999	89.0851	90.4031	90.1972	90.3495	90.6993	90.6833	90.4339	90.1655	90.739	90.7261	90.3453	91.1104	90.682	90.2481	90.4853	90.7133	90.3438	90.4704	90.261	89.3516	87.5311	89.2374	89.4563	90.2289	90.4198	89.9894	90.2957	92.6636	90.057	90.4914
MnO	0.6713	0.5326	0.8873	0.782	0.7276	1.1705	0.1055	0.0648	0.3822	0.1525	0.1397	0.0756	0.3304	0.6846	0.6731	0.4276	0.4611	0.405	0.3628	0.6679	0.2469	0.6341	0.3593	0.2523	0.4525	0.4833	0.5168	0.2764	0.3671	0.5254	0.1999	0.333	0.5468	0.4272	0.2806	0.3102	0.3222	0.3602	0.3983	0.2361	0.247	0.368	0.4192	0.2961	0.4534	0.4492	0.2299	0.5681	0.4954
MgO	0.9733	0.9895	1.0024	1.0374	1.1864	1.0608	0.7582	0.9362	0.7324	0.8374	0.8844	1.0629	0.962	0.7126	0.8335	0.8656	0.9604	0.9955	0.806	0.6195	0.9245	0.6281	0.7783	0.8678	0.7541	0.7361	0.8395	0.8606	0.8774	0.8144	1.0903	0.9777	0.7965	0.8767	0.9959	0.9663	0.9698	0.932	1.0687	0.924	0.8451	0.7386	0.8061	0.9848	0.8529	1.0663	1.2602	0.9936	1.0821
Cr2O3	0.0119	0.0093	0.0045	0.0026	0.0019	0.0009	0.0015	0	0	0.0031	0.0017	0	0	0	0	0.0014	0.0003	0	0.0036	0.0097	0	0.0045	0.0011	0.0062	0	0.0022	0	0.0013	0	0	0	0	0	0	0	0	0.0009	0.0139	0.0626	0	0	0	0.0018	0	0	0	0	0	0
NiO	0.3666	0.3424	0.4314	0.4217	0.4445	0.5584	0.0157	0.0181	0.0297	0.0142	0.0104	0.0195	0.4319	0.4556	0.5926	0.5042	0.378	0.3654	0.5299	0.5426	0.4472	0.5582	0.6014	0.5131	0.5822	0.5131	0.5583	0.5362	0.4701	0.5057	0.3722	0.4236	0.5116	0.4675	0.445	0.4623	0.4786	0.4677	0.6896	0.6239	0.6297	0.7788	0.5638	0.3593	0.5177	0.3619	0.295	0.3869	0.3852
CoO	0.1911	0.184	0.1928	0.1861	0.1997	0.2173	0.0246	0.024	0.0224	0.0237	0.0185	0.0267	0.1972	0.1616	0.1694	0.1971	0.1452	0.1361	0.1559	0.1985	0.1764	0.1931	0.1957	0.181	0.1835	0.1704	0.1656	0.1708	0.1421	0.1567	0.1442	0.1528	0.1562	0.1442	0.1416	0.1479	0.1501	0.1504	0.2437	0.1627	0.1673	0.159	0.1308	0.1344	0.1597	0.1408	0.1432	0.1471	0.1641
V2O3	0	0	0	0	0	0	0	0	0	0	0	0	0	0	0	0	0	0	0	0	0.0002	0	0	0	0	0	0	0	0	0	0	0	0	0.0005	0	0	0	0.0003	0.0004	0	0	0	0	0	0	0	0	0	0
ZnO	0.2705	0.1715	0.3059	0.3016	0.2766	0.4967	0.0874	0.0711	0.2559	0.1147	0.1041	0.0608	0.1302	0.2603	0.2832	0.1432	0.1661	0.1388	0.1692	0.3345	0.0991	0.3168	0.1763	0.0987	0.187	0.2168	0.1994	0.0838	0.1156	0.1713	0.0569	0.1037	0.2	0.14	0.0836	0.1097	0.1095	0.122	0.2006	0.0924	0.0828	0.142	0.1269	0.1047	0.1468	0.1248	0.0667	0.181	0.1479
Total	91.5612	92.0541	92.0045	92.2246	91.8928	90.7297	93.0609	93.2142	93.0195	93.286	92.989	92.547	92.9655	93.1247	93.0033	92.9439	92.7444	92.7432	93.1616	91.6779	92.4629	92.719	92.7202	92.8109	93.0529	92.7456	92.7647	92.905	92.9005	92.731	93.1225	92.861	92.7439	92.7914	92.9041	92.5881	92.7617	92.5297	92.36	89.8616	91.46	91.9293	92.5575	92.4627	92.4323	92.6502	94.8483	92.6458	93.0998
[truncated: 259 more columns]

## Sheet: Dolomite
Dolomite GR2H	wt. %
Comment	P3S2_carb1	P3S2_carb2	P3S2_carb3	P3S2_carbprofil1 Line 001	P3S2_carbprofil1 Line 002	P3S2_carbprofil1 Line 003	P3S2_carbprofil1 Line 004	P3S2_carbprofil1 Line 005	P3S2_carbprofil1 Line 006	P3S2_carbprofil1 Line 007	P3S2_carbprofil1 Line 008	P3S2_carbprofil1 Line 009	P3S2_carbprofil1 Line 010	P3S2_carbprofil2 Line 001	P3S2_carbprofil2 Line 002	P3S2_carbprofil2 Line 003	P3S2_carbprofil2 Line 004	P3S2_carbprofil2 Line 005	P3S2_carbprofil2 Line 006	P3S2_carb3	P3S2_carb4	P3S2_carb5	P3S2_carb6	P3S2_carb7	P3S2_carbprofil3 Line 001	P3S2_carbprofil3 Line 002	P3S2_carbprofil3 Line 003	P3S2_carbprofil3 Line 004	P3S2_carbprofil3 Line 005	P3S2_carbprofil3 Line 006	P3S2_carbprofil3 Line 007	P3S2_carbprofil3 Line 008	P3S2_carbprofil3 Line 009	P3S2_carbprofil3 Line 010	P3S2_carbprofil4 Line 001	P3S2_carbprofil4 Line 002	P3S2_carbprofil4 Line 003	P3S2_carbprofil4 Line 004	P3S2_carbprofil5 Line 001	P3S2_carbprofil5 Line 002	P3S2_carbprofil5 Line 003	P3S2_carbprofil5 Line 004	P3S2_carbprofil5 Line 005	P3S2_carbprofil5 Line 006	P3S2_carbprofil5 Line 007	P3S2_carbprofil5 Line 008	P3S2_carbprofil5 Line 009	P3S2_carbprofil5 Line 010	P3S2_carbprofil5 Line 011
FeO	0.1923	0.3019	0.2635	0.0866	0.106	0.1297	0.1297	0.0925	0.0797	0.0648	0.0812	0.0499	0.0372	0.1285	0.2479	0.0783	0.0468	0.0643	0.2989	0.1401	0.0906	0.1126	0.1875	0.2402	0.1618	0.2797	0.2611	0.2832	0.2658	0.2644	0.2015	0.1686	0.1523	0.1533	0.5814	0.3549	0.3023	0.238	0.007	0.0233	0.0683	0.0658	0.0715	0.0751	0.1191	0.1134	0.1525	0.0828	0.0369
MnO	1.5767	2.1292	1.7527	8.2055	10.1945	7.0947	5.9994	7.5757	8.0957	7.1263	5.8861	5.1771	4.7908	0.6138	0.5396	0.6079	0.4506	0.484	0.4935	0.3506	4.0477	5.9099	2.553	1.7234	2.7151	1.6399	1.5273	1.6352	1.4708	1.6469	1.5091	1.806	2.6431	3.6269	1.7351	1.9729	2.1154	2.6593	0.5304	0.6048	4.2111	5.3424	6.8852	5.1663	4.5066	3.677	4.6705	7.9652	5.6019
MgO	23.5557	24.0127	23.9559	23.5681	22.9866	24.2602	23.8426	24.8108	24.653	23.0396	22.4298	22.1928	21.8974	24.7101	24.7071	25.1986	24.7504	25.6146	23.9706	22.5822	22.1998	22.2406	23.4751	23.354	22.9832	23.5432	23.6552	23.5922	23.8982	23.8676	23.3631	23.0168	22.6656	22.4966	18.7694	22.0112	22.2615	22.5612	23.3373	23.4905	22.1978	22.2794	22.9887	23.1532	22.929	23.1279	22.8654	24.9199	22.3082
SrO	0.0165	0.0476	0.0327	0.054	0.0712	0.0281	0.0683	0.0339	0.0299	0.0298	0.0183	0	0.0487	0.0558	0.0362	0.0463	0.0546	0.0433	0.0318	0	0.0535	0.0484	0.0344	0.0522	0.0596	0.0557	0.0344	0.0104	0.0301	0.0218	0.026	0.0581	0.046	0	0.0112	0.0151	0.0693	0.0225	0.0739	0.0225	0.0433	0.0564	0.0244	0	0.0603	0.0351	0.0551	0.0263	0.0572
CaO	27.2895	26.6717	26.736	25.4551	23.8707	23.3567	24.2007	23.1358	22.6161	24.4679	26.5429	27.3319	27.9332	29.1617	28.7864	28.2425	28.5973	27.9511	27.6525	30.6834	27.2876	25.8456	27.5265	27.5291	26.9659	26.7955	27.4582	27.277	27.1231	26.4665	27.5409	27.6117	27.3711	26.3441	29.0419	27.3399	27.9649	27.5034	30.1702	29.0952	27.3375	26.6557	24.4156	24.9939	25.6338	26.9822	25.9019	23.0659	25.9309
NiO	0.0118	0	0	0	0	0	0	0.007	0.0406	0.0165	0	0.0004	0	0.0086	0	0	0.0222	0.016	0	0	0.0049	0	0.0955	0	0.008	0.038	0	0	0.0334	0	0	0.0315	0	0	0	0	0	0.0301	0	0	0.0059	0	0.0053	0	0	0	0	0.0143	0
CoO	0.0607	0	0	0.0245	0.018	0	0	0	0	0	0	0	0	0	0	0.0362	0.0099	0.0329	0	0.0411	0.0033	0	0.0098	0	0	0	0	0	0	0	0	0.0541	0	0.0459	0	0	0	0	0.0295	0	0.0049	0	0	0	0	0	0.0147	0	0
Total	52.7032	53.1631	52.7408	57.3938	57.247	54.8694	54.2407	55.6557	55.515	54.7449	54.9583	54.7521	54.7073	54.6785	54.3172	54.2098	53.9318	54.2062	52.4473	53.7974	53.6874	54.1571	53.8818	52.8989	52.8936	52.352	52.9362	52.798	52.8214	52.2672	52.6406	52.7468	52.8781	52.6668	50.139	51.694	52.7134	53.0145	54.1483	53.2363	53.8688	54.3997	54.3907	53.3885	53.2488	53.9356	53.6601	56.0744	53.9351
CO2*	47.2968	46.8369	47.2592	42.6062	42.7531	45.1304	45.7593	44.3443	44.4848	45.255	45.0416	45.248	45.2929	45.3213	45.6828	45.79	46.0684	45.7939	47.5528	46.2027	46.3125	45.843	46.1181	47.1012	47.1064	47.6481	47.0638	47.2019	47.1787	47.7327	47.3595	47.2533	47.1218	47.3333	49.8612	48.3059	47.2865	46.9854	45.8518	46.7636	46.1313	45.6003	45.6093	46.6115	46.7511	46.0645	46.34	43.9257	46.0648
*adjusted 100 %
[truncated: 79 more columns]

## Sheet: Serpentine
Serpentine GR2H	Host rock (wt. %)				Serpentine in carbonate veins (wt. %)
Comment	GR2H_serptmatrix_2	GR2H_serpmatrix3	GR2H_serpt1	GR2H_serpt2	GR2H_serptvein_1	GR2H_serptvein_2	GR2H_serptvein4	B3_P3S2_serpvein1	B3_P3S2_serpvein2	B3_P3S4_serpveinprofil8 Line 001	B3_P3S4_serpveinprofil8 Line 002	B3_P3S4_serpveinprofil8 Line 003	B3_P3S4_serpveinprofil8 Line 004
SiO2	40.2924	40.3513	38.7136	45.5042	40.8549	41.3669	42.0058	42.6403	40.7946	41.6222	41.8098	41.9348	42.0547
TiO2	0.0057	0.003	0	0.0057	0.0027	0	0	0.0057	0.01	0.0087	0	0	0.0003
Al2O3	0.4235	0.0916	0.3737	0.6211	0.1	0.1194	0.0675	0.0986	0.1065	0.1758	0.1666	0.1965	0.1645
FeO	3.4803	4.4234	9.6307	5.9367	1.9072	1.6454	1.4641	1.0057	1.2403	1.0306	1.0611	1.0875	1.11
MnO	0	0.0772	0	0.0164	0.0102	0.0444	0.066	0.0457	0.0648	0.0279	0.0558	0.0305	0.0279
MgO	38.879	37.9913	32.8438	30.9387	37.8491	38.7997	38.9517	38.4814	38.5887	38.9204	39.2377	39.4311	39.4031
CaO	0.008	0.0053	0.2314	0.261	0.138	0.208	0.0337	0.0432	0.9257	0.1341	0.0616	0.0632	0.0703
Cr2O3	0.0068	0.0217	0	0	0	0	0.0146	0.006	0.0185	0	0	0	0.0357
NiO	0.2565	0.2619	0.1025	0.1141	0.1628	0.1412	0.134	0.1031	0.0452	0.0867	0.0291	0.101	0.0557
Total	83.3522	83.2267	81.8957	83.3979	81.0249	82.325	82.7374	82.4297	81.7943	82.0064	82.4217	82.8446	82.9222

## Sheet: Spinel
Spinel GP	Wt. %
Comment	spl8502	spl8502	sl180c-spot1-1	sl180c-spot1-2	sl180c-spot1-3	sl180c-spot2-1	sl180c-spot3-1	sl180c-spot3-2	sl180c-spot3-3	sl180c-spot3-4	sl180c-spot3-5	sl180c-spot3-6	sl180c-spot8-1	NC6B-spot5-2	NC6B-spot1-2	NC6B-spot3-1	NC6B-spot3-2	NC6B-spot3-3	NC6B-spot3-4	NC6B-spot6-1	NC1-spot3-1	sl180c-spot1spl-1	sl180c-spot1spl-2	sl180c-spot1spl-3	sl180c-spot1spl-4	sl180c-spot4spl-1	sl180c-spot4spl-2	sl180c-spot2spl-1	MC1-spot0SPL-1	MC1-spot1spl-1	MC1-spot4spl-1	MC1-spot4spl-2	NC6B-spoT2-1	NC6B-spot1SPL/MAG-1 Line 001	NC6B-spot1SPL/MAG-1 Line 002	NC6B-spot1SPL/MAG-1 Line 003	NC6B-spot1SPL/MAG-1 Line 004	NC6B-spot1SPL/MAG-1 Line 005	NC6B-spot1SPL/MAG-1 Line 006	NC6B-spot1SPL/MAG-1 Line 007	NC6B-spot1SPL/MAG-1 Line 009	NC6B-spot1SPL/MAG-1 Line 010	NC6B-spot1SPL/MAG-1 Line 011	NC6B-spot1SPL/MAG-1 Line 012	NC6B-spot1SPL/MAG-1 Line 014	NC6B-spot1SPL/MAG-1 Line 015	NC6B-spot1SPL/MAG-1 Line 016	NC6B-spot1SPL/MAG-1 Line 017	NC6B-spot1SPL/MAG-1 Line 018
SiO2	0.0163	0.022	0.0174	0	0	0	0	0	0	0	0	0	0.0148	0.0282	0	0.0292	0.0178	0.0332	0.0205	0.026	0	0	0	0	0	0.0206	0.0206	0	0.0246	0	0.0209	0.0148	0.0207	0	0	0	0.0153	0	0.0175	0.0183	0.0226	0.0235	0.0358	0	0.0172	0.0202	0.0166	0.0161	0.0138
TiO2	0.1365	0.1237	0.0988	0.1203	0.1009	0.0995	0.0935	0.1104	0.0891	0.0895	0.1059	0.0946	0.0894	0.091	0.1107	0.0891	0.0895	0.1051	0.1053	0.0923	0.1034	0.102	0.0984	0.1031	0.0972	0.1113	0.101	0.0896	0.099	0.1045	0.1035	0.1013	0.0888	0.0814	0.0876	0.0923	0.0924	0.0849	0.0959	0.0872	0.0859	0.0904	0.089	0.0874	0.0842	0.086	0.1003	0.1017	0.108
Al2O3	30.9409	30.9369	17.7378	11.5835	17.863	17.6723	17.5351	17.3043	12.7372	17.6544	17.9177	23.9388	19.1679	18.9278	25.7165	19.8154	19.9669	19.86	19.8089	19.6344	19.7196	17.7937	17.8859	17.7759	17.566	18.0556	17.4219	18.6154	19.6196	19.3719	19.9626	19.9175	18.5673	18.3724	18.9492	19.8661	19.2267	18.4153	17.4195	18.0335	19.0286	19.7916	18.4683	19.0072	19.1932	19.8122	19.9861	19.9179	19.8278
Cr2O3	39.1425	38.9976	50.2086	51.8805	50.3786	50.4366	50.1351	49.8181	48.1808	50.3438	49.8884	43.0762	47.9966	48.9585	38.5611	48.3535	48.4763	46.9211	48.6373	48.4004	49.6379	50.2789	50.7228	49.8699	50.5163	50.3345	49.03	50.188	49.7263	49.1319	49.0245	49.6209	49.2994	47.4286	47.6643	47.5882	48.0052	47.8553	45.5496	47.3699	48.8907	48.4451	48.3368	47.7764	47.2347	48.3136	47.9816	48.1879	48.2573
V2O3	0.2044	0.2008	0.217	0.2282	0.2238	0.2166	0.2292	0.2248	0.2321	0.2321	0.2246	0.2174	0.2438	0.1934	0.2264	0.1995	0.2088	0.1932	0.1982	0.2062	0.199	0.2113	0.2218	0.2274	0.2261	0.2225	0.2168	0.2276	0.2	0.2054	0.2033	0.2054	0.1959	0.1859	0.1848	0.1756	0.1933	0.184	0.2073	0.174	0.1896	0.1901	0.1883	0.1837	0.1956	0.2008	0.199	0.2012	0.1864
FeO	14.8544	14.6254	21.2627	28.8151	21.3415	21.9861	22.4261	22.8096	29.9332	22.2019	22.4421	21.9965	23.4154	22.0873	25.2717	20.8562	20.9458	21.9316	21.2074	21.103	20.1441	21.2694	21.5405	22.6233	22.3113	21.8387	23.9139	21.3335	20.0936	21.1674	20.1722	20.1483	22.3749	25.3038	23.6339	22.3634	23.1285	23.9059	28.2418	24.4232	21.9914	21.8873	22.3598	23.4649	23.9992	21.8809	21.3863	21.3296	21.4331
MnO	0.1544	0.1718	0.269	0.3757	0.2677	0.2939	0.2941	0.2871	0.3853	0.2794	0.2903	0.2391	0.3096	0.2781	0.23	0.2697	0.2586	0.2584	0.2909	0.2672	0.2294	0.2636	0.3085	0.2879	0.2664	0.2932	0.3048	0.2283	0.2684	0.2985	0.2619	0.2662	0.3023	0.2792	0.3263	0.2931	0.3152	0.2746	0.3185	0.2653	0.269	0.2914	0.2404	0.2976	0.279	0.24	0.268	0.2576	0.2725
MgO	15.9182	15.9015	10.7968	7.6389	10.7545	10.4915	10.3359	10.0886	7.8145	10.3794	10.387	11.5211	9.9067	10.8603	10.2362	11.5475	11.6078	11.417	11.5432	11.4856	11.6413	10.7854	10.7471	10.3956	10.523	10.602	9.3538	10.9514	11.9163	11.296	11.6633	11.6113	10.676	9.7105	10.3153	10.7257	10.6305	10.0801	7.9437	9.7224	9.2612	10.6826	8.6563	9.6504	9.0094	10.5874	11.1438	11.2673	11.1554
NiO	0.1414	0.1697	0	0	0.0636	0.0433	0.055	0.0468	0.11	0.0774	0	0.0783	0	0.0525	0.1121	0.063	0.0454	0.1087	0	0	0.072	0.0658	0.0811	0.0679	0.0494	0.0637	0.0476	0.0618	0.0779	0.0672	0	0.0544	0	0.0939	0.0547	0	0.0722	0.0621	0.089	0.0661	0.0517	0	0.0658	0.053	0	0	0.0517	0	0.0509
ZnO	0.1467	0.156	0.1054	0.1518	0.1572	0.1675	0.1146	0.1427	0.1241	0.1258	0.1201	0.1725	0.1655	0.1484	0.2076	0.137	0.2186	0.1119	0.166	0.1183	0.1869	0.1143	0.1142	0.115	0.1163	0.1774	0.1725	0.1409	0.1511	0.1372	0.129	0.156	0.2138	0.1944	0.1553	0.2473	0.14	0.1863	0.1543	0.1816	0.2303	0.2086	0.1431	0.2	0.202	0.1941	0.1834	0.2279	0.2071
Total	101.656	101.305	100.714	100.794	101.151	101.407	101.219	100.832	99.6063	101.384	101.376	101.334	101.31	101.625	100.672	101.36	101.835	100.94	101.978	101.333	101.934	100.884	101.72	101.466	101.672	101.719	100.583	101.837	102.177	101.78	101.541	102.096	101.739	101.65	101.371	101.352	101.819	101.049	100.037	100.341	100.021	101.611	98.5836	100.721	100.215	101.335	101.317	101.507	101.512
[truncated: 86 more columns]
